# Supplementary material for: Highly Sensitive, Stretchable Pressure Sensor Using Blue Laser Annealed CNTs
Source: Nanomaterials (Basel). 2022 Jun 21;12(13):2127. doi: 10.3390/nano12132127 (PMC9268723; doi:10.3390/nano12132127)
Supplement: Supplementary file 1 [file nanomaterials-12-02127-s001.zip]

Archive with 1 entries (1 files):
- nanomaterials-1760941-supplementary.pdf
